# Supplementary material for: Bridging the gap: how patient-derived lung cancer organoids are transforming personalized medicine
Source: Front Cell Dev Biol. 2025 Apr 15;13:1554268. doi: 10.3389/fcell.2025.1554268 (PMC12037501; doi:10.3389/fcell.2025.1554268)
Supplement: Supplementary file 1 [file Table1.xls]

## Sheet: Sheet1
Table S1:Key research literature on lung cancer organoids
Author(Year)	Sample source	Digestive enzyme	The main components of the culture medium	Validation	Sample size(Success rate)	Main purpose and application
Melissa Acosta-Plasencia(2024) (PMID:39236699)	Samples were obtained within 6 h of surgery	1 mg/mL collagenase type II (Merck, Darmstadt, Germany) and 100 μg/mL DNase I (Merck) in DMEM/F12	1.PCM(permissive culturemedium):Advanced DMEM/F12,Penicillin/streptomycin,GlutaMax 100x,HEPES,B-27,Nicotinamide,N-Acetylcysteine,R-spondin1,FGF-7,FGF-10,Noggin,Y-27632,A83-01,SB202190 2.LCM( limited culture medium):Advanced DMEM/F12,Penicillin/streptomycin,GlutaMax 100x,HEPES,B-27,Nicotinamide,N-2 supplement,N-Acetylcysteine,EGF,Y-27632,A83-01,SB202190,Forskolin,Dexamethasone A 3.MBM(minimum basa…	HE,IF	LUSC(80%),LUAD(80%),other lung cancer subtypes ( 64.29%)	1.Optimal Culture Medium Identified:Three different culture media were compared: PCM, LCM, and MBM. PCM yielded the highest success rate for long-term expansion of PDLCO and AOs 2.Impact of Media on Organoid Characteristics: PCM promoted bronchosphere differentiation in AOs, while LCM led to alveolosphere differentiation and mesenchymal overgrowth. 3.Research Objectives Influence Medium Choice: S…
Jin Kang(2024) (PMID: 36806896)	re-biopsy at drug resistance	0.001 % Dnase	PDLCO medica (Accuroid, China).	HE, IHC	1/1(100%)	1.Identification of Rare MET Fusions: Among 4,429 NSCLC patients, 13 (0.29%) had de novo MET fusions, with novel fusion partners including EPHB4, THAP5, TNPO3, and DST. 2.Using post-resistance PDLCOs, found that tivantinib may overcome the resistance mechanism of acquired MET D1228N mutation in vitro.
Sang-Hyun(2024) (PMID: 38773241)	Pleural effusion	NA	Advanced DMEM/F12,Penicillin streptomycin,GlutaMAX,HEPES,B-27,N-acetyl-L-cystein,Nicotinamide,R-spondin 3,Neuregulin 1,Noggin,FGF7,FGF10,EGF,A83-01,Y-27632	HE, IHC	24/26(92.3%)	1.Development of CODRP Platform: The study introduced a cancer organoid-based diagnosis reactivity prediction (CODRP) platform specifically designed for precision oncology in patients with advanced EGFR-mutatedNSCLC cancer. 2.Reliable Drug Sensitivity Classification: The CODRP index effectively classified patient responses to EGFR- TKI treatments within a clinically relevant timeframe of 10 days,…
Toshiki Ebisudani(2023) (PMID: 36870059)	sputum(5/25),CTCs（3/36）subcutaneous biopsy(1), pleural effusion(14),CTNB(1),Bone biopsy(1),surgery(10),bronchofiberscopy(7),Ascite(1)	Liberase TH (Roche)	Advanced DMEM/12,penicillin/streptomycin,HEPES,GlutaMAX Supplement,B-27,N-Acetyl-L-cysteine,Gastrin I human,Wnt-3A,rmEGF,thIGF-1,rhFGF,rmNoggin,rhFGF-2,rhR-spondin1,A83-01,Y-27632	IHC FISH,WGS,WES	LUDA(14.2%),LUSC(12.7%),SCLC(44.4%)LCNEC(100%)	1.Established a biobank of 43 PDLCOs lines. 2.EGFR mutations confer Wnt ligand independence. 3.NKX2-1 status stratifies sensitivity to Wnt-targeting therapy.
Han-Min Wang(2023) (PMID: 36657446)	MSE (132 ), Surgically resected biopsies of primary or metastatic leisions(18), Core needle biopsy(10).	0.001% DNase, 1 mg/mL collagenase/dispase	DMEM/F12, supplied with 20 ng/mL bFGF, 50 ng/mL human EGF, N2, B27, GlutaMAX, 10 mM Y-27632, and 1% penicillin-streptomycin	HE, IHC,FISH,NGS	162/ 214(75.7%) samples of organoids were collected from 107 patients.	1.Success rate of PDLCOs from malignant effusions exceeds 80%. 2. PDLCOs-based drug sensitivity tests represent temporal and spatial heterogeneity
Kai-Cheng Peng(2022) (PMID: 35437920)	MSE (two advanced lung adenocarcinoma patients)	NA	serum-free medium DMEM/F12,20 ng/mL bFGF,50 ng/mL human EGF,N2,B27,10 μM ROCK inhibitor,1% penicillin-streptomycin	HE	two advanced lung adenocarcinoma patients	Dual targeted therapy showed potent anticancer activity in the PDLCOs drug testing assay, suggesting that it is a promising first-line treatment for EGFR+/METamp + patients.
Yi Han(2022) (PMID: 36034794)	surgical samples or transbronchial biopsies	collagenase	Advanced DMEM/F12,containing 1× Glutamax, 10 mM HEPES and antibiotics,refer to（Lampis et al. (Lampis et al., 2017) and Loredana et al.）	HE	six lung cancer patients, obtained from surgery	1.The Organoid of platinum resistant lung cancer was successfully constructed through puncture specimens. 2. The study revealed that sora arginine serves as a hedgehog pathway inhibitor and DDP sensitizer, which may provide new directions for further treatment of advanced DDP resistant lung cancer patients.
Krijn K. Dijkstra(2018) (PMID: 30100188)	18G core needle biopsy or surgical resection.	1.5 mg/mL collagenase II (Sigma-Aldrich); 10 μg/mL hyaluronidase type IV (Sigma-Aldrich) 10 μM Y-27632 (Sigma-Aldrich)	Ad-DF+++, 10% Noggin-conditioned medium, 10% R-spondin1-conditioned medium, 1x B27 supplement, 1.25 mM N-Acetylcystein, 10 mM nicotinamide, 25 ng/mL human recombinantFGF-7 (Peprotech), 100 ng/mL human recombinant FGF-10 (Peprotech), 500 nM A83-01, 1 μM SB202190, 5 μM Y-27632. 5 μM Nutlin-3 (Cayman Chemicals).To prevent overgrowth by healthy lung organoids	HE,WGS,IF	Resection(4/4),biopsy(2/2),(6/6,100%)	Personalized treatment platform for precise treatment was constructed by co-culturing with matching peripheral blood lymphocytes.
James T. Neal(2018) (PMID: 30550791)	Resection/biopsy	Type I collagen gel (Trevigen)	(ADMEM/F12 supplemented with 50% Wnt3a, RSPO1, Noggin-conditioned media (L-WRN, ATCC) with HEPES (1 mM, Invitrogen), Glutamax (1X, Invitrogen), Nicotinamide (10 mM, Sigma), N-Acetylcysteine (1 mM, Sigma), B-27 without vitamin A (1X, Invitrogen), A83-01 (0.5 mM, Tocris), Pen-Strep Glutamine (1X, Invitro gen), Gastrin (10 nM, Sigma), SB-202190 (10 mM, Sigma), and EGF (50 ng/mL, Invitrogen)	WES,HE, IF	9/20(45%)NSCLC	1.Organoids that can reflect the TME of lung cancer patients were constructed by the ALI method. 2.This method retains the original tumor T cell receptor spectrum, making it possible to better guide individualized precision immunotherapy for lung cancer patients.
Surina(2023) (PMID: 36895411)	malignant pleural effusion	NA	DMEM/F12,Gibco bFGF (Thermo Fisher Scientific), 20 ng/mL; EGF, 50 ng/mL; Gibco N-2 MAX Supplement (Thermo Fisher Scientific), 1 × ; Gibco B-27 Supplement (Thermo Fisher Scientific), 1 × ; ROCK Inhibitor (Y-27632), 10 μM; and Penicillin-Streptomycin-Amphotericin B Suspension, 1 × (FUJIFILM).	RNA sequencing, IF	5/8(62.5%)NSCLC	1.Using the pleural effusion of lung cancer patients to construct patient-derived spheroids (PDSs) and PDLCOs at the same time.The morphologies suggested that PDSs may be a model of local cancer extensions, while PDOs may be a model of distant cancer metastases. 2. PDSs demonstrated an attenuation of the pathways that contribute to the enhancement of TGF-β induced EMT, while PDLCOs demonstrated a…
Chantal Pauli(2017) (PMID: 28331002)	Resection/biopsy	Collagenase Ⅳ,Trypsin-EDTA	B27 supplement, N-acetylcysteine, R-spondin- 1, Noggin, FGF 10, FGF2, EGF, A83-01, Y- 27632, SB202190, Nicotinamide, Prostaglandin E2	IHC,NGS	1/2 (50 %)	1.By integrating organoid WES data and combining it with high-throughput drug screening results, an individualized precision treatment platform is constructed. 2.The establishment of organoid models through patient-derived specimens can test the drug treatment effect and applicability in the preclinical environment, and can guide the treatment plan for designated patients during the clinical trea…
Niklas K. Finnberg(2017) (PMID: 28977993)	Resection	Collagenase Ⅳ,Dispase II	Advanced DMEM/F12,penicillin/streptomycin,HEPES, Glutamax,B27 supplement, N-Acetylcysteine, R Spondin-1, Wnt 3A, Noggin, EGF, A83-01, Y- 27632, SB202190, Nicotinamide, Gastrin 1	HE, IHC	3/3 (100 %),Subtype: LUAD = 1, LUSC = 2	1.The co-culture of PDLCOs and related immune substrates was achieved by the ALI method. 2. Histological verification of organoids and patients was performed, followed by drug screening of PDLCO and the elucidation of potential drug resistance mechanisms.
Da Jung Jung(2019) (PMID: 31367720)	Resection	Collagenase/ dispase,Dnase	DMEM/F12,B27 supplement, N2, FGF2, EGF, ROCK inhibitor,	NGS,IF	1/NA,Subtype: SCLC	1.Developed a microphysiological system and process for microfluidic organoid culture for SCLC specimens. 2.The successful culture of SCLC organoids was verified by genomics and IF methods. Subsequently, the standard chemotherapy regimen (Cisplatin+etoposide) for SCLC was further verified.
Andrea Mazzocchi(2019) (PMID: 31723594)	Pleural effusion fluid	Without enzymatic digestion	ECM base medium without supplements(three parts methacrylated type I collagen to one part thiolated hyaluronan )	IHC	5/5 (100%) LUAD	1.LUAD organoid model was constructed using tumor cells from pleural effusion. 2.After validation by IHC, it reflects the anatomy and drug response of LC patients to a certain extent. The sensitivity of drug response between 2D and 3D models was further compared.
Minsuh Kim(2019) (PMID: 31488816)	Resection	Dnase,collagenase/dispase	DMEM/F12,B27 supplement, N2, FGF2, EGF, ROCK inhibitor	HE,IF,Genomic analysis	20/23(87%)Success rate for LUAD organoids:12/14(85.7 %), 5/6 (83.3 %) for LUSC, 2/2(100 %) for SCLC, and 1/1(100 %) for LCNEC	1.Using minimum basal medium, 5 types of lung cancer organoids (LUAD, LUSC, SCLC, LCNEC) were successfully cultured, and the overall high cryopreservation recovery efficiency (69.6%) was maintained. 2.After histological and genomic verification, an organoid bank containing normal and LC tissue was constructed. Further clinical verification of targeted therapy drugs was carried out for BRCA-2 muta…
Y. Wang(2019) (PMID: 30596880)	biopsy pieces	collagenase type II	seeded in growth factor-reduced Matrigel	IHC, IF	1/1(100%)LUAD	1.For LUAD patients with HER20 exon insertion mutations, organoids were successfully constructed and verified at the histomorphological level. Using PDLCO and PDX preclinical models revealed the efficacy of pigretinib in this type of patients. 2.Further verified in the clinical experiment of 15 people.
Nobuhiko Takahashi(2019) (PMID: 31137590)	Resection	Without enzymatic digestion	Without further supplements beyond ECM/ base medium	IF	Total: 3/3 (100%) 2/2 (100%) LUSC 1/1 (100%) adenosquamous carcinoma	1.PDLCOs models were used to conduct comprehensive high-throughput drug screening in vitro, including: small molecule inhibitors, monoclonal antibodies, antibody-drug conjugates, and immune checkpoint inhibitors.
Jae Ho Seo(2019) (PMID: 31582380)	Resection	Without enzymatic digestion	Without further supplements beyond ECM/ base medium	IHC	1(LUAD)	1.The feasibility and applicability of the relationship between the mitochondrial fission regulator, mitochondrial fission factor (MFF;) and VDAC1 in the treatment of lung cancer by generating organelle cell death was revealed through preclinical studies (LCOs).
Norman Sachs(2019) (PMID: 30643021)	Resection/ biopsy	collagenase	Cultrex Basal Membrane,Extract GFR,B27 supplement, N-acetylcysteine, R-spondin- 1, Noggin, FGF 10, FGF7, A83-01, Y-27632, SB202190, Nicotinamide, Nutlin-3a(for resections of primary NSCLCs)	IHC, IF, WGS	Total: 19/34 (55.8%) 14/16 (87.5%) primary NSCLC 5/18 (27.8%) metastatic NSCLC	1.Successfully constructed PDLCOs and constructively proposed a method to avoid contamination of AOs, followed by a series of histological and genomic verifications. 2.A variety of anticancer drugs commonly used in the treatment of lung cancer were screened on the successfully cultured PDLCOs.
Malathi Banda(2020) (PMID: 32898185)	Resection	Without enzymatic digestion	DMEM/F-12, GlutaMAX™ supplement, Stem Pro hESC Supplement, bovine serum albumin,basic fibroblast growth factor—human recombinant, 2-mercaptoethanol	NA	Successful LUAD organoid samples: n = 14,	1.Changes in growth characteristics of PDLCOs did not correlate with erlotinib dose in short-term culture (2 weeks), but appeared to be significantly correlated with erlotinib in long-term culture (24 weeks). 2.The PIK3CA H1047 mutation subpopulation increased most frequently during erlotinib co-culture with organoids, which is consistent with clinical observations.
William H. Gmeiner (2020) (PMID: 32224870)	PDX tumors in NSG mince	NA	Without further supplements beyond ECM/ base medium	HE	Successful SCLC organoid samples: n = 4	1.Using the mouse-derived PDX model, a SCLC organoid model was successfully constructed. 2.In the further drug screening process, it was found that the constructed model was relatively resistant to traditional 5-fu and relatively sensitive to platinum-based chemotherapy drugs, but it was more sensitive in the drug screening results of the new 5fu (CF10).
Y . F . LI(2020) (PMID: 31973535)	Resection	collagenase	Advanced DMEM/F12,B27,N2,Glutamax,HEPES,bovine serum albumin,L-glutamine,hEGF,N-acetylcysteine, N2, R spondin-1, Wnt 3A, Noggin, FGF10, FGF2, EGF, A83-01, SB202190, Nicotinamide, Prostaglandin E2, Gastrin 1	HE	Success rate for LCOs: 10/14 (71.4 %), non-clear tumor subtype.	1.The in vitro drug screening model was successfully constructed using organoid technology, and further histological verification was carried out. 2.The in vitro drug screening model was used for drug screening of five natural compounds, and there were differences in drug screening results between traditional 2D cell lines and organoid models.
Chiara M Cattaneo(2020) (PMID: 31853056)	Resection/biopsy	Dispase type II , Collagenase II	Advanced DMEM-F12,B27 supplement, N-acetylcysteine, R-spondin- 1, Noggin, FGF 10, FGF7, A83-01, Y-27632, SB202190, Nicotinamide	NA	NA	1.A technical manual for the construction of NSCLC and colorectal cancer patient organoids co-cultured with patient PBLs was produced. 2.To a certain extent, it simulates the interaction between tumor cells and the immune microenvironment, which brings new help to the screening of immunotherapy drugs in vitro.
Jing-Hua Chen(2020) (PMID: 32633046)	Resection	Dnase,collagenase/dispase	MBM + Matrigel (1:3 ratio),B27 supplement, N2, FGF2, EGF, ROCK inhibitor	HE,IHC,WES	7/7(100%)Six ADCs (86%) and one SCC (14%)	1.NSCLC organoid models were successfully constructed using organoid technology, and corresponding histological and genomic verifications were carried out. 2.Successfully constructed organoids were used to conduct drug screening for 26 chemotherapy and targeted therapy drugs commonly used in lung cancer treatment, revealing the solid and reliable value of organoids in the precise treatment of lun…
Krijn K. Dijkstra(2020) (PMID: 32375033)	Resection/biopsy	collagenase II,hyaluronidase type IV and Y-27632	Ad-DF+++, 10% Noggin-conditioned medium, 10% R-spondin1-conditioned medium, 1x B27 supplement, 1.25 mM N-Acetylcystein, 10 mM nicotinamide, 25 ng/mL human recombinantFGF-7 (Peprotech), 100 ng/mL human recombinant FGF-10 (Peprotech), 500 nM A83-01, 1 μM SB202190, 5 μM Y-27632. 5 μM Nutlin-3	IHC,DNA sequencing,PCR and Sanger sequencing	10/58 (17%) Pure Lung Cancer Organoids(4 fromprimary tumor; 6 from metastasis)	1.Four methods (Copy number profiling, Sanger sequencing, Histology, Immunohistochemistry) were used to identify whether PDLCOs were contaminated with normal lung tissue. 2.Revealed the necessity of high-purity lung cancer organoids in individualized precision treatment.
Ruoshi Shi(2020) (PMID: 31694835)	Resection/PDX	1.Liberase TM (collagenase I, collagenase II, and thermolysin) 2.TrypLE Express	Matrigel, B27, N-acetylcysteine, Noggin, FGF10, FGF4, EGF, A83-01, Y-27632, CHIR 99021,SAG	IHC,WES analysisRNA-sequencing analysis	Total: short term growth47/65 (72.3%) 13/16 (81%) LUAD PDOs 9/13 (69%) LUAD XDOs 6/14 (43%) LUSC PDOs 19/22 (86%) LUSC XDOs 10/65(15.4%)LCOs achieved long-term growth (beyond 10 passages)	1.Organoid cultures were successfully performed using both surgical and PDX specimens, and a high degree of genetic and histological consistency was maintained during validation of long-term (>10 passages) and short-term cultured organoids. 2.In the subsequent drug screening process, the sensitivity of the organoid model to relevant targeted drugs showed consistency with the genetic characteristi…
Josephine A. Taverna(2020) (PMID: 31992541)	Surgery	Without enzymatic digestion	Matrigel, B27, N2, R-Spondin-1, Noggin, FGF10, FGF2, EGF, A83-01, Y-27632, SB202190, Nicotinamide, Prostaglandin E2, HGF	NA	Success rate for LUAD organoids: 6/11 (54.5 %)	1.In the personalized treatment of lung cancer patients, CyTOF analysis can be utilized to provide predictive information on the best testing of anti-AXL and -JAK1 drugs in corresponding corresponding PDLCOs.
Zhichao Li(2020) (PMID: 32771979)	surgery	collagenase II, TrypLE Express	Advanced DMEM/F-12,B27 supplement, N-acetylcysteine, R-spondin- 1, Noggin, FGF 10, FGF7, A83-01, Y-27632, SB202190, Nicotinamide	HE,IHC,WES,RNA sequencing and analysis	12/15(80%)LUAD	1.Successfully cultured 12 LUAD organoids. And verified at the level of histology and genetics. 2. It was revealed that the method of mechanical digestion is superior to digestion using enzymes in the process of passage of organoids. 3.Subsequent analysis of the organoid transcriptome suggested that related genes (RHOF, SLC16A3, HOXB6, ANXA10, and CDHR1) might be associated with survival prognosi…
Etsuko Yokota(2021) (PMID: 33846488)	Resection Pleural effusion Metastasis lymph node	Collagenase	Matrigel,B27 supplement, N-acetylcysteine, R-spondin- 1, Noggin, FGF 10, FGF7, A83-01, Y-27632, SB202190, Nicotinamide, Nutlin-3a	FISH,Immunoblot analysis, IHC,Sanger sequencing , NGS	Total: 3/41 (7%) 3/30 (10%) LUAD 0/7 (0%) LUSC 0/2 (0%) SCLC 0/2 (0%) Pleomorphic Carcinoma	1.Successful generation of PDLCOs capable of long-term passage. 2. After histological and genetic verification, drug screening was performed. The screening results were consistent with the genetic characteristics of the primary specimens. 3.The experimental medium for airway organoids is better than the previous three different types of medium.
Seok-Young Kim(2021) (PMID: 34083237)	malignant effusions/Resection	collagenase	AdDF+++,Matrigel,B27 supplement, N-acetylcysteine, R spondin1, Noggin, FGF-10, FGF-7, A83-01, Y- 27632, SB202190, Nicotinamide	HE, IHC,NGS	83/100 (83%) LUAD	1.LUAD organoids were successfully constructed and verified with parental tumor tissues at the histological and genetic levels. PDLCO was able to recapitulate more accurately to predict progression-free survival and objective response in patients with NSCLC treated with tyrosine kinase inhibitors. 2.And for patients with rare mutations (ERBB2-mutant and RET-rearranged), the use of organoid models…
Gyöngyvér Orsolya Sándor(2021) (PMID: 34249925)	Resection	collagenase XI	DMEM/F12,B27 supplement, N-acetylcysteine, R-spondin- 1, Noggin, FGF 10, FGF7, A83-01, Y-27632, SB202190, Nicotinamide, Heregulinβ-1,Nutlin-3a	IHC, Whole-Mount Immunostaining,Sequencing	6/6(100%)LUAD	1.Wnt activity and cell proliferation were explored using organoid technology. LUAD organoids contain a microenvironment that affects Wnt production from extracellular vesicles. 2.CD133high expressing LUAD cell populations can generate organoids enriched in PORCN+ cells and high EV release.
Xiao Ma(2021) (PMID: 34446056)	malignant effusions/Resection	Collagenase IV Hyaluronidase	maStem® Lung Cancer Medium (Human)	HE,IHC	2/6(33.3%)LUAD	1.After successfully culturing LUAD organoids, three key genes, CDK1, CCNB2, and CDC25A, were screened out using bioinformatics technology. 2.These three genes play a key role in the development of lung adenocarcinoma and may become potential diagnostic and therapeutic targets.
Hefei Li (2021) (PMID: 34901018)	Resection/biopsy	collagenase	Advanced DMEM/F12 supplementing with series additives as described by Lampis et al. (2017) and Puca et al. (2018),	NA	2 squamous cell carcinoma	1.Successfully constructed platinum-resistant lung squamous cell carcinoma organoids, and combined RNA sequencing results with bioinformatics technology. 2.Successfully explored that Halofuginone enhances the sensitivity of platinum drugs by inhibiting PI3K/AKT and MAPK pathways.
Yawei Hu(2021) (PMID: 33972544)	Resection/biopsy	Without enzymatic digestion	Matrigel, B27, N2, Nicotinamide, N-acetylcysteine, Y-27632, EGF, SB202190, A83-01, Forskolin, Dexamethasone	HE,IHC,DNA-sequencing analysis.	Total: 84/109 (77%) Resection: 55/71 (77.4%) LUAD 18/23 (78.2%) LUSC 4/4 (100%) SCLC 4/5 (80%) others Biopsy: 3/6 (50%) LUAD,LUSC(0/2,0%)	1.Lung cancer specimens were obtained by surgical resection/pathological puncture, a superhydrophobic microwell array chip was established to generate PDLCOs, and a high culture success rate was maintained. 2.The consistency verification of histology and genetics was further completed. Drug susceptibility was tested with a relatively small sample size (nanoliter level) and a short period (1 week)…
Seon Young Choi (2021) (PMID: 33572899)	Biopsied	Dnase,collagenase/dispase	Matrigel, B27, Y-27632, R-Spondin-1, Noggin, A83-01, Wnt-3a, EGF, FGF	WES, IHC,HE	8/10 (80%) SCLC	1.SCLC organoids were successfully constructed from puncture specimens. It was further revealed that the Wnt/β-catenin pathway plays a key role in the long-term expansion of SCLC when Wnt3A or R-spondin1 was added to the medium. 2.After histological, molecular, genetic and parental tumor specimen validation, further drug testing of cisplatin or etoposide was performed. The cellular heterogeneity …
PDLCOs:Patients derived lung cancer organoids; LUAD: Lung adenocarcinoma; LUSC: Lung squamous cell carcinoma; PBLs: Peripheral blood lymphocytes; NSCLC: Non-small cell lung cancer; AOs: Airway organoids; LCNEC: Large cell neuroendocrine carcinoma; SCLC: Small cell lung cancer; PDX: Patient-derived xenograft; ALI: Air-liquid interface;TGF-β:transforming growth factor beta;EMT:epithelial mesenchyma…
